# Supplementary material for: Development of Systemic Interventions to Decrease Breast Cancer Risk: A Group Concept Mapping Study
Source: Int J Environ Res Public Health. 2024 Mar 9;21(3):318. doi: 10.3390/ijerph21030318 (PMC10970315; doi:10.3390/ijerph21030318)
Supplement: Supplementary file 1 [file ijerph-21-00318-s001.zip]

Archive with 1 entries (1 files):
- ijerph-2865129-supplementary.pdf
